# Supplementary material for: Serotype distribution and antimicrobial susceptibility of Streptococcus pneumoniae isolates cultured from Japanese adult patients with community-acquired pneumonia in Goto City, Japan
Source: Front Microbiol. 2024 Sep 24;15:1458307. doi: 10.3389/fmicb.2024.1458307 (PMC11459641; doi:10.3389/fmicb.2024.1458307)
Supplement: Supplementary file 1 [file Table_1.XLSX]

## Sheet: All isolates
									Antibiotic MIC (µg/ml)
Isolate identification	Date of isolation	Age in years at the time of sample collection	Material	Diagnosis	Sex	Serotype	Genus	Species	Amoxicillin	Cefotaxime	Clindamycin	Erythromycin	Levofloxacin	Penicillin	Tetracycline	Trimetoprim / Sulfamethoxazole	Vancomycin	Macrolide resistance phenotype	Macrolide resistance genotype	Multidrug resistance (MDR) phenotype
C C1606003	2016-06-03	86	sputum	pneumonia	male	15C	Streptococcus	pneumoniae	1	1	256	256	1	2	64	0.25	0.5	IMCLS	ermB	MDR
C C1604002	2016-04-01	64	sputum	pneumonia	female	15B	Streptococcus	pneumoniae	0.015	0.25	256	256	1	0.015	64	0.25	0.5	IMCLS	ermB	MDR
C C1605032	2016-05-31	65	sputum	pneumonia	female	6C	Streptococcus	pneumoniae	0.12	0.12	256	256	1	0.12	64	1	0.5	IMCLS	ermB	MDR
D D1604003	2016-04-22	75	sputum	pneumonia	female	15B	Streptococcus	pneumoniae	0.03	1	256	256	1	0.06	64	0.25	0.5	IMCLS	ermB	MDR
C C1603020	2016-03-17	64	sputum	pneumonia	male	10A	Streptococcus	pneumoniae	0.015	0.5	64	256	1	0.015	64	0.25	0.5	IMCLS	ermB	MDR
C C1603030	2016-03-27	68	sputum	pneumonia	male	3	Streptococcus	pneumoniae	0.03	0.12	128	256	1	0.03	64	0.25	0.5	IMCLS	ermB	MDR
C C1605013	2016-05-11	60	sputum	pneumonia	female	15B	Streptococcus	pneumoniae	0.06	1	256	256	1	0.06	64	0.25	0.5	IMCLS	ermB	MDR
C C1606021	2016-06-20	76	sputum	pneumonia	male	20	Streptococcus	pneumoniae	0.015	0.015	256	256	1	0.015	64	8	0.5	IMCLS	ermB	MDR
C C1601006	2016-01-03	83	sputum	pneumonia	male	23A	Streptococcus	pneumoniae	0.25	0.5	256	256	1	0.5	64	0.5	0.5	IMCLS	ermB	MDR
C C1604026	2016-04-15	67	blood	pneumonia	male	19A	Streptococcus	pneumoniae	0.5	0.25	128	256	1	0.5	64	0.25	0.5	IMCLS	mefE + ermB	MDR
C C1607001	2016-07-01	27	sputum	pneumonia	male	34	Streptococcus	pneumoniae	0.015	0.03	256	256	1	0.015	64	1	0.5	IMCLS	ermB	MDR
C C1607012	2016-07-08	73	sputum	pneumonia	male	15B	Streptococcus	pneumoniae	0.015	1	256	256	1	0.06	64	0.25	0.5	IMCLS	ermB	MDR
S S1607004	2016-07-14	42	sputum	pneumonia	female	15A	Streptococcus	pneumoniae	0.25	0.25	128	256	1	0.5	64	0.25	0.5	IMCLS	ermB	MDR
R R1607001	2016-07-21	80	sputum	pneumonia	female	3	Streptococcus	pneumoniae	0.015	0.25	256	256	1	0.015	0.5	0.25	0.5	IMCLS	ermB	(–)
C C1608004	2016-08-05	67	sputum	pneumonia	male	22F	Streptococcus	pneumoniae	0.015	0.25	128	256	1	0.015	16	0.25	0.5	IMCLS	ermB	MDR
C C1608007	2016-08-12	53	sputum	pneumonia	female	15A	Streptococcus	pneumoniae	0.25	0.25	128	256	1	0.25	64	0.25	0.5	IMCLS	ermB	MDR
C C1609005	2016-09-10	92	blood	pneumonia	male	15B	Streptococcus	pneumoniae	0.06	0.25	256	256	1	0.06	64	0.25	0.5	IMCLS	ermB	MDR
C C1609028	2016-09-26	93	sputum	pneumonia	female	23A	Streptococcus	pneumoniae	0.25	0.25	64	256	1	0.5	64	0.25	0.5	IMCLS	ermB	MDR
C C1610002	2016-10-03	54	sputum	pneumonia	female	3	Streptococcus	pneumoniae	0.015	0.12	256	256	1	0.015	64	0.25	0.5	IMCLS	ermB	MDR
D D1610002	2016-10-20	65	sputum	pneumonia	female	15A	Streptococcus	pneumoniae	1	0.25	128	256	1	2	64	0.25	0.5	IMCLS	ermB	MDR
C C1611030	2016-11-25	79	sputum	pneumonia	male	23F	Streptococcus	pneumoniae	0.5	0.25	256	256	1	0.5	128	0.25	0.5	IMCLS	ermB	MDR
C C1612014	2016-12-15	42	sputum	pneumonia	male	6C	Streptococcus	pneumoniae	0.25	0.25	256	256	1	0.12	64	1	0.5	IMCLS	ermB	MDR
C C1701007	2017-01-05	74	sputum	pneumonia	male	10A	Streptococcus	pneumoniae	0.015	0.25	64	256	1	0.015	32	0.25	0.5	IMCLS	ermB	MDR
C C1703015	2017-03-16	83	sputum	pneumonia	female	37	Streptococcus	pneumoniae	0.015	0.015	256	256	1	0.015	32	0.25	0.5	IMCLS	ermB	MDR
C1703029	2017-03-28	54	sputum	pneumonia	female	35B	Streptococcus	pneumoniae	0.015	0.015	128	256	1	0.015	4	2	0.5	IMCLS	ermB	MDR
C1704005	2017-04-14	73	sputum	pneumonia	male	24F	Streptococcus	pneumoniae	0.015	0.015	128	256	1	0.015	16	1	0.5	IMCLS	ermB	MDR
C1704017	2017-04-25	57	sputum	pneumonia	male	6C	Streptococcus	pneumoniae	0.015	0.015	256	256	1	0.015	64	0.25	0.5	CMLSB	ermB	MDR
C 1704020	2017-04-28	60	sputum	pneumonia	female	6C	Streptococcus	pneumoniae	0.015	0.25	256	256	0.5	0.015	64	0.25	0.5	CMLSB	ermB	MDR
D 1704001	2017-04-07	36	sputum	pneumonia	male	6C	Streptococcus	pneumoniae	0.03	0.25	256	256	1	0.03	64	0.5	0.5	CMLSB	ermB	MDR
S1705006	2017-05-27	88	sputum	pneumonia	female	19A	Streptococcus	pneumoniae	0.03	0.25	256	256	0.5	0.03	64	0.25	0.5	CMLSB	ermB	MDR
R 1708001	2017-08-09	64	sputum	pneumonia	male	20	Streptococcus	pneumoniae	0.015	0.25	256	256	1	0.015	64	0.25	0.5	CMLSB	ermB	MDR
C 1708017	2017-08-16	94	sputum	pneumonia	male	3	Streptococcus	pneumoniae	0.015	0.25	128	256	2	0.015	64	0.25	0.5	IMCLS	ermB	MDR
C 1708021	2017-08-19	83	sputum	pneumonia	male	10A	Streptococcus	pneumoniae	0.015	0.015	128	256	1	0.015	16	0.25	0.5	CMLSB	ermB	MDR
C 1709017	2017-09-19	70	sputum	pneumonia	male	3	Streptococcus	pneumoniae	0.03	0.25	128	256	1	0.015	32	0.25	0.5	CMLSB	mefE + ermB	MDR
C 1710017	2017-10-28	84	sputum	pneumonia	male	15A	Streptococcus	pneumoniae	0.25	0.25	128	256	1	0.5	64	0.25	0.5	IMCLS	mefE + ermB	MDR
C 1711021	2017-11-23	37	sputum	pneumonia	male	15A	Streptococcus	pneumoniae	0.12	0.06	128	256	1	0.25	32	0.25	0.5	IMCLS	ermB	MDR
C 1711023	2017-11-24	84	sputum	pneumonia	male	19A	Streptococcus	pneumoniae	0.5	0.12	128	256	1	1	64	0.25	0.5	CMLSB	mefE + ermB	MDR
C 1801008	2018-01-05	58	sputum	pneumonia	male	6C	Streptococcus	pneumoniae	0.03	0.06	128	256	1	0.03	16	0.25	0.5	CMLSB	ermB	MDR
C 1803004	2018-03-03	72	sputum	pneumonia	male	10A	Streptococcus	pneumoniae	0.03	0.25	128	256	2	0.03	64	0.25	0.5	CMLSB	ermB	MDR
T 1803001	2018-03-09	83	sputum	pneumonia	female	15A	Streptococcus	pneumoniae	0.25	0.25	128	256	1	0.5	64	0.25	0.5	CMLSB	ermB	MDR
D 1803002	2018-03-29	35	sputum	pneumonia	male	24F	Streptococcus	pneumoniae	0.015	0.015	128	256	1	0.015	32	1	0.5	IMCLS	ermB	MDR
D 1803003	2018-03-30	33	sputum	pneumonia	female	11A	Streptococcus	pneumoniae	0.06	0.5	128	256	1	0.06	128	0.25	0.5	IMCLS	mefE + ermB	MDR
C 1804018	2018-04-17	64	sputum	pneumonia	female	6A	Streptococcus	pneumoniae	0.5	0.25	64	256	1	1	64	1	0.5	CMLSB	ermB	MDR
C1808019	2018-08-21	75	sputum	pneumonia	male	15A	Streptococcus	pneumoniae	1	0.25	128	256	1	1	0.5	0.25	0.5	IMCLS	ermB	MDR
C1808024	2018-08-27	74	sputum	pneumonia	male	3	Streptococcus	pneumoniae	1	1	256	256	0.5	2	32	0.5	0.5	IMCLS	ermB	MDR
D1808001	2018-08-27	29	sputum	pneumonia	female	10A	Streptococcus	pneumoniae	0.03	0.5	256	256	1	0.015	64	0.25	0.5	CMLSB	ermB	MDR
C1809002	2018-09-03	55	sputum	pneumonia	female	11A	Streptococcus	pneumoniae	0.03	0.25	256	256	1	0.03	0.12	0.25	0.5	IMCLS	mefE + ermB	(–)
C1809028	2018-09-28	23	sputum	pneumonia	female	15A	Streptococcus	pneumoniae	0.12	0.25	256	256	1	0.25	32	0.25	0.5	IMCLS	ermB	MDR
S1812002	2018-12-10	93	sputum	pneumonia	female	10A	Streptococcus	pneumoniae	0.03	0.06	256	256	2	0.03	32	0.25	0.5	CMLSB	ermB	MDR
C1812024	2018-12-28	88	sputum	pneumonia	male	6C	Streptococcus	pneumoniae	0.03	0.25	256	256	1	0.06	64	0.25	0.5	CMLSB	ermB	MDR
C1901001	2019-01-01	64	blood	pneumonia	female	10A	Streptococcus	pneumoniae	0.03	0.25	256	256	0.5	0.03	64	0.25	0.5	IMCLS	ermB	MDR
C1901010	2019-01-09	71	sputum	pneumonia	male	15B	Streptococcus	pneumoniae	0.03	1	256	256	1	0.06	64	0.25	0.5	IMCLS	ermB	MDR
C1901015	2019-01-14	76	sputum	pneumonia	male	6B	Streptococcus	pneumoniae	0.12	0.25	256	256	1	0.12	64	1	0.5	CMLSB	ermB	MDR
C1901018	2019-01-15	75	sputum	pneumonia	male	15C	Streptococcus	pneumoniae	0.03	0.5	256	256	1	0.06	32	0.25	0.5	IMCLS	mefE + ermB	MDR
C1901033	2019-01-29	89	sputum	pneumonia	male	14	Streptococcus	pneumoniae	0.25	0.12	128	256	1	0.25	32	0.25	0.5	CMLSB	ermB	MDR
C1902009	2019-02-08	72	sputum	pneumonia	male	15B	Streptococcus	pneumoniae	0.06	0.5	256	256	1	0.06	64	0.25	0.5	IMCLS	ermB	MDR
C1902012	2019-02-08	66	sputum	pneumonia	male	15A	Streptococcus	pneumoniae	0.5	0.25	128	256	1	1	8	0.25	0.5	IMCLS	ermB	MDR
C1902022	2019-02-15	78	sputum	pneumonia	male	23A	Streptococcus	pneumoniae	0.12	0.5	64	256	1	0.5	32	0.25	0.5	IMCLS	ermB	MDR
C1905004	2019-05-05	42	sputum	pneumonia	female	11A	Streptococcus	pneumoniae	2	8	256	256	1	4	16	8	0.5	IMCLS	ermB	MDR
C1905016	2019-05-14	43	sputum	pneumonia	female	20	Streptococcus	pneumoniae	0.015	0.015	256	256	2	0.015	64	8	0.5	IMCLS	ermB	MDR
C1908010	2019-08-15	32	sputum	pneumonia	male	11A	Streptococcus	pneumoniae	0.06	0.5	128	256	1	0.06	64	0.25	0.5	IMCLS	mefE + ermB	MDR
C1908014	2019-08-18	78	sputum	pneumonia	female	11A	Streptococcus	pneumoniae	0.06	0.5	256	256	1	0.06	64	0.25	0.5	IMCLS	mefE + ermB	MDR
C1910004	2019-10-09	63	sputum	pneumonia	male	35B	Streptococcus	pneumoniae	0.015	0.03	128	256	1	0.015	8	2	0.5	IMCLS	ermB	MDR
C1912022	2019-12-31	61	sputum	pneumonia	male	11A	Streptococcus	pneumoniae	0.06	0.5	256	256	1	0.06	64	0.5	0.5	CMLSB	mefE + ermB	MDR
R2001003	2020-01-19	74	sputum	pneumonia	female	11A	Streptococcus	pneumoniae	0.03	0.25	256	256	1	0.03	64	0.25	0.5	CMLSB	mefE + ermB	MDR
C2002019	2020-02-23	81	sputum	pneumonia	male	6C	Streptococcus	pneumoniae	0.25	0.12	256	256	1	0.25	8	1	0.5	CMLSB	mefE + ermB	MDR
C2003003	2020-03-05	74	sputum	pneumonia	male	11A	Streptococcus	pneumoniae	2	8	256	256	1	4	32	8	0.5	CMLSB	mefE + ermB	MDR
C2003015	2020-03-16	60	sputum	pneumonia	male	33F	Streptococcus	pneumoniae	0.015	0.015	256	256	1	0.015	2	0.25	0.5	IMCLS	mefE + ermB	(–)
D2004001	2020-04-06	40	sputum	pneumonia	male	3	Streptococcus	pneumoniae	0.03	0.25	256	256	1	0.03	32	0.5	0.5	IMCLS	mefE + ermB	MDR
C2004029	2020-04-30	30	sputum	pneumonia	male	33F	Streptococcus	pneumoniae	0.015	0.015	256	256	1	0.015	2	1	0.5	IMCLS	mefE + ermB	(–)
R2005001	2020-05-08	88	sputum	pneumonia	male	23A	Streptococcus	pneumoniae	0.25	0.25	128	256	1	0.5	32	0.25	0.5	IMCLS	mefE + ermB	MDR
D2009001	2020-09-04	40	sputum	pneumonia	male	11A	Streptococcus	pneumoniae	0.06	0.5	256	256	1	0.06	64	0.5	0.5	CMLSB	mefE + ermB	MDR
C 1703033	2017-03-31	73	sputum	pneumonia	male	3	Streptococcus	pneumoniae	0.015	0.25	16	128	1	0.015	32	0.25	0.5	IMCLS	ermB	MDR
C 1703031	2017-03-29	61	sputum	pneumonia	male	10A	Streptococcus	pneumoniae	0.03	0.25	32	32	1	0.03	64	0.25	0.5	CMLSB	ermB	MDR
C C1605014	2016-05-12	63	sputum	pneumonia	male	23A	Streptococcus	pneumoniae	0.25	0.5	0.12	16	1	0.5	64	0.25	0.5	IMCLS	ermB	MDR
S S1512008	2015-12-17	84	sputum	pneumonia	male	19A	Streptococcus	pneumoniae	0.25	0.12	64	16	1	0.25	2	0.25	0.5	CMLSB	mefE + ermB	MDR
C C1512013	2015-12-14	88	sputum	pneumonia	male	34	Streptococcus	pneumoniae	0.03	0.25	0.12	8	2	0.015	64	0.25	0.5	M	mefE	(–)
C 1708011	2017-08-11	69	sputum	pneumonia	female	11A	Streptococcus	pneumoniae	0.015	0.03	0.12	8	1	0.015	32	0.25	0.5	M	mefE	(–)
C 1708026	2017-08-25	72	sputum	pneumonia	male	35B	Streptococcus	pneumoniae	2	1	0.12	8	1	2	0.5	8	0.5	M	mefE	MDR
C 1711010	2017-11-08	74	sputum	pneumonia	female	35B	Streptococcus	pneumoniae	2	2	0.12	8	1	2	0.5	4	0.5	M	mefE	MDR
C1905011	2019-05-11	68	sputum	pneumonia	female	10A	Streptococcus	pneumoniae	0.06	0.25	0.12	8	1	0.06	32	0.25	0.5	M	mefE	(–)
S2009003	2020-09-11	60	sputum	pneumonia	male	22F	Streptococcus	pneumoniae	0.03	0.5	0.12	8	1	0.03	0.25	0.25	0.5	M	mefE	(–)
C C1603003	2016-03-02	65	sputum	pneumonia	male	6C	Streptococcus	pneumoniae	0.25	0.25	0.12	4	1	0.25	8	0.25	0.5	M	mefE	MDR
C C1605003	2016-05-04	56	blood	pneumonia	male	10A	Streptococcus	pneumoniae	0.03	0.25	64	4	1	0.015	64	0.25	0.5	IMCLS	ermB	MDR
C C1601013	2016-01-12	96	sputum	pneumonia	male	11A	Streptococcus	pneumoniae	0.015	0.015	0.12	4	1	0.015	64	0.25	0.5	M	mefE	(–)
S S1608001	2016-08-02	36	sputum	pneumonia	female	11A	Streptococcus	pneumoniae	0.015	0.015	0.12	4	1	0.015	64	0.25	0.5	M	mefE	(–)
C C1608016	2016-08-16	65	sputum	pneumonia	female	19F	Streptococcus	pneumoniae	0.5	1	0.12	4	1	1	32	0.25	0.5	M	mefE	MDR
C C1610013	2016-10-16	76	sputum	pneumonia	male	11A	Streptococcus	pneumoniae	0.015	0.015	0.12	4	1	0.015	32	0.25	0.5	M	mefE	(–)
C C1701009	2017-07-05	100	sputum	pneumonia	female	35B	Streptococcus	pneumoniae	1	0.25	0.12	4	1	1	64	0.25	0.5	M	mefE + ermB	MDR
C C1701023	2017-01-13	46	sputum	pneumonia	female	19A	Streptococcus	pneumoniae	0.015	0.25	0.12	4	2	0.015	32	0.25	0.5	M	mefE + ermB	(–)
C C1702026	2017-02-21	81	sputum	pneumonia	female	23F	Streptococcus	pneumoniae	0.25	4	0.12	4	1	1	32	0.5	0.5	M	mefE + ermB	MDR
C1703023	2017-03-24	95	blood	pneumonia	male	35B	Streptococcus	pneumoniae	0.015	0.5	0.12	4	1	0.015	0.5	0.25	0.5	M	mefE	(–)
C 1704013	2017-04-23	82	sputum	pneumonia	female	6D	Streptococcus	pneumoniae	1	1	0.12	4	1	2	32	1	0.5	M	mefE	MDR
C 1705003	2017-05-04	34	sputum	pneumonia	male	34	Streptococcus	pneumoniae	0.015	0.25	0.12	4	1	0.015	64	0.25	0.5	M	mefE	(–)
C 1712015	2017-12-21	75	sputum	pneumonia	female	35B	Streptococcus	pneumoniae	1	1	0.12	4	0.5	1	0.25	4	0.5	M	mefE	MDR
S 1801002	2018-01-08	90	sputum	pneumonia	female	35B	Streptococcus	pneumoniae	2	0.5	0.12	4	1	2	128	0.25	0.5	M	mefE	MDR
C 1803008	2018-03-07	60	sputum	pneumonia	female	34	Streptococcus	pneumoniae	0.015	0.03	0.12	4	1	0.015	32	0.25	0.5	M	mefE	(–)
C1809017	2018-09-13	83	sputum	pneumonia	female	35B	Streptococcus	pneumoniae	1	0.5	0.12	4	1	1	16	0.25	0.5	M	mefE	MDR
C1901027	2019-01-23	82	sputum	pneumonia	male	6A	Streptococcus	pneumoniae	2	2	0.12	4	1	4	32	4	0.5	M	mefE	MDR
C1902037	2019-02-28	87	sputum	pneumonia	female	35B	Streptococcus	pneumoniae	1	0.5	0.12	4	1	1	32	0.25	0.5	M	mefE	MDR
C1906013	2019-06-26	44	sputum	pneumonia	male	35B	Streptococcus	pneumoniae	2	1	0.12	4	1	2	64	0.25	0.5	M	mefE	MDR
C1910016	2019-10-25	81	sputum	pneumonia	male	35B	Streptococcus	pneumoniae	1	1	0.12	4	1	2	32	0.25	0.5	M	mefE	MDR
S2002001 1-1	2020-02-06	89	blood	pneumonia	male	22F	Streptococcus	pneumoniae	0.03	0.5	0.12	4	1	0.03	0.25	0.25	0.5	M	mefE	(–)
C2004013	2020-04-10	80	sputum	pneumonia	male	35B	Streptococcus	pneumoniae	1	0.5	0.12	4	1	2	64	0.25	0.5	M	mefE	MDR
C2006007	2020-06-15	79	sputum	pneumonia	male	35B	Streptococcus	pneumoniae	1	0.5	0.12	4	1	1	16	0.25	0.5	M	mefE	MDR
S S1604002	2016-04-13	80	sputum	pneumonia	male	6A	Streptococcus	pneumoniae	1	1	0.12	2	1	2	32	2	0.5	M	mefE	MDR
C C1612032	2016-12-27	88	sputum	pneumonia	female	19F	Streptococcus	pneumoniae	0.5	0.5	0.12	2	1	1	32	1	0.5	M	mefE + ermB	MDR
C C1703011	2017-03-09	87	sputum	pneumonia	male	34	Streptococcus	pneumoniae	0.03	0.25	0.12	2	1	0.015	32	0.25	0.5	M	mefE	(–)
C 1708008	2017-08-08	82	sputum	pneumonia	male	11A	Streptococcus	pneumoniae	0.015	0.015	0.12	2	1	0.015	64	0.25	0.5	M	mefE	(–)
C 1712002	2017-12-05	98	sputum	pneumonia	female	11A	Streptococcus	pneumoniae	0.03	0.03	0.12	2	1	0.015	64	0.25	0.5	M	mefE	(–)
B 1712001	2017-12-30	58	sputum	pneumonia	male	34	Streptococcus	pneumoniae	0.03	0.12	0.12	2	0.5	0.015	32	0.25	0.5	M	mefE	(–)
C 1806022	2018-06-23	62	sputum	pneumonia	male	23A	Streptococcus	pneumoniae	0.12	0.12	0.12	256	1	0.25	32	0.25	0.5	CMLSB	ermB	MDR
C 1807025	2018-07-31	89	sputum	pneumonia	female	34	Streptococcus	pneumoniae	0.03	0.25	0.12	2	1	0.03	32	0.25	0.5	M	mefE	(–)
C1811003	2018-11-06	43	sputum	pneumonia	male	35B	Streptococcus	pneumoniae	1	0.5	0.12	2	1	1	32	0.25	0.5	M	mefE	MDR
C1910011	2019-10-14	80	sputum	pneumonia	male	35B	Streptococcus	pneumoniae	1	0.5	0.12	2	1	1	64	0.25	0.5	M	mefE	MDR
C2001011	2020-01-10	54	sputum	pneumonia	male	34	Streptococcus	pneumoniae	0.015	0.015	0.12	2	1	0.015	32	0.25	0.5	M	mefE	(–)
C2003020	2020-03-19	71	sputum	pneumonia	male	16F	Streptococcus	pneumoniae	2	1	0.12	2	1	2	64	1	0.5	M	mefE	MDR
C 1711014	2017-11-13	85	sputum	pneumonia	male	34	Streptococcus	pneumoniae	0.015	0.12	0.12	1	1	0.015	32	0.25	0.5	M	mefE	(–)
C 1801021	2018-01-15	78	sputum	pneumonia	male	3	Streptococcus	pneumoniae	1	0.5	0.12	1	2	1	32	0.25	0.5	M	mefE	MDR
S S1601001	2016-01-13	81	sputum	pneumonia	female	22F	Streptococcus	pneumoniae	0.015	0.25	0.12	0.12	1	0.015	0.25	0.25	0.5	N/A	N/A	(–)
S S1603004	2016-03-17	80	sputum	pneumonia	female	11A	Streptococcus	pneumoniae	0.03	0.25	0.12	0.12	1	0.03	0.5	0.25	0.5	N/A	N/A	(–)
C C1512009	2015-12-13	90	sputum	pneumonia	female	3	Streptococcus	pneumoniae	0.015	0.12	0.12	0.12	2	0.015	64	0.25	0.5	N/A	N/A	(–)
C C1604025	2016-04-15	92	sputum	pneumonia	female	7C	Streptococcus	pneumoniae	0.015	0.015	0.12	0.12	1	0.015	0.25	0.25	0.5	N/A	N/A	(–)
S S1609007	2016-09-12	89	sputum	pneumonia	male	35B	Streptococcus	pneumoniae	1	0.5	0.12	0.12	1	1	2	0.25	0.5	N/A	N/A	(–)
T T1611003	2016-11-24	66	sputum	pneumonia	male	3	Streptococcus	pneumoniae	0.03	0.25	0.12	0.12	1	0.03	0.5	0.25	0.5	N/A	N/A	(–)
S S1612005	2016-12-19	41	sputum	pneumonia	female	3	Streptococcus	pneumoniae	0.015	0.25	0.12	0.12	2	0.015	0.5	0.25	0.5	N/A	N/A	(–)
C 1705002	2017-05-02	56	sputum	pneumonia	female	31	Streptococcus	pneumoniae	0.03	0.03	0.12	0.12	1	0.015	0.25	1	0.5	N/A	N/A	(–)
C 1705018	2017-05-16	63	sputum	pneumonia	male	23A	Streptococcus	pneumoniae	0.12	0.25	0.12	0.12	1	0.5	64	0.25	0.5	N/A	N/A	(–)
S1703004	2017-03-23	86	sputum	pneumonia	male	3	Streptococcus	pneumoniae	0.015	0.06	0.12	0.12	1	0.015	0.25	0.25	0.5	N/A	N/A	(–)
S1705005	2017-05-24	39	sputum	pneumonia	male	23A	Streptococcus	pneumoniae	0.25	0.25	0.12	0.12	1	0.5	64	0.5	0.5	N/A	N/A	(–)
C 1806028	2018-06-30	44	sputum	pneumonia	female	31	Streptococcus	pneumoniae	0.03	0.03	0.12	0.12	1	0.015	0.25	0.5	0.5	N/A	N/A	(–)
C 1807006	2018-07-11	69	sputum	pneumonia	male	37	Streptococcus	pneumoniae	0.015	0.015	0.12	0.12	0.5	0.015	0.25	0.25	0.5	N/A	N/A	(–)
C 1807016	2018-07-23	74	sputum	pneumonia	male	16F	Streptococcus	pneumoniae	0.015	0.015	0.12	0.12	1	0.015	0.25	0.25	0.5	N/A	N/A	(–)
C1808010	2018-08-11	92	sputum	pneumonia	male	6A	Streptococcus	pneumoniae	1	1	0.12	0.12	1	1	0.25	1	0.5	N/A	N/A	(–)
C1808015	2018-08-17	58	sputum	pneumonia	female	31	Streptococcus	pneumoniae	0.015	0.015	0.12	0.12	2	0.015	0.25	0.25	0.5	N/A	N/A	(–)
C1808022	2018-08-23	71	sputum	pneumonia	male	34	Streptococcus	pneumoniae	0.03	0.25	0.12	0.12	1	0.03	0.25	0.5	0.5	N/A	N/A	(–)
C1906019	2019-06-29	65	sputum	pneumonia	male	3	Streptococcus	pneumoniae	0.03	0.25	0.12	0.12	1	0.03	0.25	0.25	0.5	N/A	N/A	(–)
C1910014	2019-10-22	80	sputum	pneumonia	female	31	Streptococcus	pneumoniae	0.015	0.015	0.12	0.12	1	0.015	0.25	1	0.5	N/A	N/A	(–)
C2001023 1-1	2020-01-20	69	sputum	pneumonia	male	3	Streptococcus	pneumoniae	0.015	0.015	0.12	0.12	1	0.015	0.25	0.25	0.5	N/A	N/A	(–)
S2004003	2020-04-21	81	sputum	pneumonia	female	16F	Streptococcus	pneumoniae	0.015	0.015	0.12	0.12	1	0.015	0.5	0.25	0.5	N/A	N/A	(–)
C2005002 2-1	2020-05-04	88	blood	pneumonia	female	23B	Streptococcus	pneumoniae	0.015	0.03	0.12	0.12	1	0.015	0.5	0.25	0.5	N/A	N/A	(–)
C2008017	2020-08-31	76	sputum	pneumonia	female	16F	Streptococcus	pneumoniae	0.015	0.03	0.12	0.12	1	0.015	0.25	0.25	0.5	N/A	N/A	(–)
									Amoxicillin	Cefotaxime	Clindamycin	Erythromycin	Levofloxacin	Penicillin (oral)	Tetracycline	Trimetoprim / Sulfamethoxazole	Vancomycin
								Susceptible	142	137	66	23	142	87	28	116	142
								Intermediate	0	2	0	0	0	40	4	18	0
								Resistant	0	3	76	119	0	15	110	8	0
								Total no. of isolates	142	142	142	142	142	142	142	142	142
